# Supplementary material for: Feline Calicivirus Virulent Systemic Disease: Clinical Epidemiology, Analysis of Viral Isolates and In Vitro Efficacy of Novel Antivirals in Australian Outbreaks
Source: Viruses. 2021 Oct 9;13(10):2040. doi: 10.3390/v13102040 (PMC8537534; doi:10.3390/v13102040)
Supplement: Supplementary file 1 [file viruses-13-02040-s001.zip]

Archive with 1 entries (1 files):
- viruses-1362101-supplementary.pdf
